# Supplementary material for: Flies from a tertiary hospital in Rwanda carry multidrug-resistant Gram-negative pathogens including extended-spectrum beta-lactamase-producing E. coli sequence type 131
Source: Antimicrob Resist Infect Control. 2020 Feb 17;9:34. doi: 10.1186/s13756-020-0696-y (PMC7026959; doi:10.1186/s13756-020-0696-y)
Supplement: Supplementary file 1 — Additional file 1: Table S1. Results based on whole genome sequence analysis. Abbreviations: BLA: beta-lactams (incl. ampicillin, piperacillin, cefuroxime, cefpodoxime, cefotaxime, ceftazidime); GEN: gentamicin; CIP: ciprofloxacin/moxifloxacin; SXT: sulfamethoxazole-trimethoprim; TET: tetracycline; ST: sequence type; resistance, virulence and plasmid genes are based on the abricate (https://github.com/tseemann/abricate) abbreviations using the databases Resfinder, ARG-ANNOT, CARD, NCBI Bacterial Antimicrobial Resistance Reference Gene Database, PlasmidFinder, VFDB, and Ecoli_VF. [file 13756_2020_696_MOESM1_ESM.xlsx]

## Sheet: Table S1
Strain	Fly	Origin	Species	Resistance phenotype	ST	Resistance genes																					Plasmid types					Virulence genes
PBIO721	F19	Surgery operating theatre	A. baumannii	BLA	n.a.	blaOXA-304	blaADC-25	blaADC-25																								abaI	adf	bfmr	ompA	pgaC	plc
PBIO1938	F28	Gynecology	C. freundii	BLA, GEN, CIP, SXT	328	blaCTX-M-15	blaOXA-10	blaOXA-1	blaTEM-1B	blaCMY-77	aac(3)-IIa	aac(6')-Ib-cr	aadA2	aadA5	catA1	catB2	cmlA1	dfrA16	dfrA17	qnrB6	sul1	tet(A)					TrfA					chuA	csgD	fepA	flg	int	ompA	sitC
PBIO1950	F9	Gynecology	C. freundii	BLA, GEN, CIP, SXT	328	blaCTX-M-15	blaOXA-10	blaOXA-1	blaTEM-1B	blaCMY-77	aac(3)-IIa	aac(6')-Ib-cr	aadA2	aadA5	aph(3'')-Ib	aph(6)-Id	catA1	catB2	cmlA1	dfrA14	dfrA16	dfrA17	qnrB6	sul1	sul2	tet(A)	TrfA					chuA	csgD	fepA	flg	int	ompA	sitC
PBIO701	F11	Surgery operating theatre	C. freundii	BLA, GEN, CIP, SXT	n.a.	blaCTX-M-15	blaOXA-1	blaTEM-1B	blaCMY-65	aac(3)-IIa	aac(6')-Ib-cr	aph(3'')-Ib	aph(6)-Id	blaCMY-65	catA2	dfrA14	qnrB1	sul2	tet(A)	tet(D)												chuA	csgD	chuX	entB	fepA	flg	fimC	int	ompA	sitC
PBIO694	F6	Kitchen	E. cloacae	BLA, GEN, CIP, SXT	1001	blaCTX-M-15	blaOXA-1	blaTEM-1B	blaACT-9	aac(3)-IIa	aac(6')-Ib-cr	aph(3'')-Ib	aph(6)-Id	catA1	dfrA14	qnrB1	sul2	tet(A)									IncHI2A	IncHI2	TrfA			chuA	csgD	entB	fepA	flg	int	sitA	sitB	sitC	sitD	ompA
PBIO695	F18	Surgery operating theatre	E. cloacae	BLA, GEN, CIP, SXT	1001	blaCTX-M-15	blaOXA-1	blaTEM-1B	blaACT-9	aac(3)-IIa	aac(6')-Ib-cr	aph(3'')-Ib	aph(6)-Id	catA1	dfrA14	qnrB1	sul2	tet(A)									IncHI2A	IncHI2	TrfA			chuA	csgD	entB	fepA	flg	int	sitA	sitB	sitC	sitD	ompA
PBIO1944	F6	Kitchen	E. coli	BLA, GEN, CIP, SXT	131	blaCTX-M-15	blaOXA-1	blaTEM-1B	aac(3)-IIa	aac(6')-Ib-cr	aph(3'')-Ib	aph(6)-Id	dfrA14	sul2	tet(A)												IncFIB(AP001918)	IncFIC(FII)	IncX1			cah	chuA	csgD	fimC	flg	fyuA	gadX	ibeB	int	iroN	iss2	iucD	irp2	iutA	kpsM	malx	matA	ompA
PBIO1942	F18	Surgery operating theatre	E. coli	BLA, CIP, TET	156	blaCTX-M-15	blaTEM-1B	tet(B)																			IncFIB(pB171)	IncFIC(FII)				cfaC	csgD	fimC	flg	gadX	hlyE	ibeB	iss2	ompA	ycbF
PBIO1947	F27	Hospital	E. coli	BLA, GEN, CIP, SXT	167	blaCTX-M-15	blaOXA-1	aac(6')-Ib-cr	aadA5	aph(3'')-Ib	aph(6)-Id	dfrA17	sul1	sul2	tet(A)												IncFIA	IncFIB(AP001918)	IncFIC(FII)			cah	csgD	flg	fyuA	gadX	hlyE	ibeB	int	irp2	iss2	iucD	iutA	sitA	sitB	sitC	sitD	trat	ompA
PBIO1946	F5	Laboratory	E. coli	BLA, GEN, CIP, SXT	224	blaCTX-M-15	blaTEM-1B	aac(3)-Iid	aadA2	catA1	dfrA12	sul1	tet(B)														IncFIA	IncFIB(AP001918)	IncFII(pRSB107)	IncI1_1_Alpha	IncL/M(pOXA-48)	cfaC	csgD	fimC	flg	gadX	hlyE	ibeB	int	trat	ompA	ycbF
PBIO1945	F9P	Pediatrics	E. coli	BLA, GEN, CIP	354	blaCTX-M-15	aac(3)-Iid	aph(3')-Ia																			IncFIA	IncFIB(AP001918)				cah	cfaC	chuA	csgD	fanC	fimC	flg	fyuA	gadX	hlyE	ibeB	irp2	iss2	iucD	iutA	kpsM	malx	ompA
PBIO1940	F11	Surgery operating theatre	E. coli	BLA, GEN, CIP, SXT	410	blaCTX-M-15	blaOXA-1	blaTEM-1B	aac(3)-Iid	aac(6')-Ib-cr	aadA5	aph(3'')-Ib	aph(6)-Id	catA1	dfrA17	sul1	sul2	tet(B)									IncFIA	IncFIB(AP001918)	IncFII(pRSB107)	IncQ1		agn43	cfaC	csgD	fimC	flg	gadX	hlyE	ibeB	int	tia	ompA	ycbF
PBIO1941	F27	Hospital	E. coli	BLA, GEN, CIP, SXT	410	blaCTX-M-15	blaOXA-1	blaTEM-1B	aac(3)-Iid	aac(6')-Ib-cr	aadA5	aph(3'')-Ib	aph(6)-Id	catA1	dfrA17	sul1	sul2	tet(B)									IncFIA	IncFIB(AP001918)	IncFII(pRSB107)	IncQ1		agn43	cfaC	csgD	fimC	flg	gadX	hlyE	ibeB	int	tia	ompA	ycbF
PBIO1939	F28	Gynecology	E. coli	BLA, GEN, CIP, SXT	617	blaCTX-M-15	blaOXA-1	blaTEM-1B	aac(3)-Iid	aac(6')-Ib-cr	aadA5	aph(3'')-Ib	aph(6)-Id	catA1	dfrA17	sul1	sul2	tet(B)									IncFIA	IncFIB(AP001918)	IncFIC(FII)			agn43	cah	csgD	fimC	flg	fyuA	gadX	hlyE	ibeB	int	irp2	iss2	iucD	iutA	malx	sitA	sitB	sitC
PBIO1949	F1	Surgery operating theatre	E. coli	BLA, GEN, SXT	5474	blaCTX-M-15	blaTEM-1C	aac(3)-IIa	aac(6')-Ib-cr	aadA16	catA2	dfrA27	qnrB6	sul1	sul2	tet(B)											IncFIB(Mar)	IncHI1B(CIT)				cfaC	csgD	fimC	flg	gadX	hlyE	ibeB	int	ompA	tia	ycbF
PBIO1943	F12	Surgery operating theatre	E. coli	BLA, GEN, CIP, SXT	5474	blaCTX-M-15	blaOXA-1	blaTEM-1B	aac(3)-IIa	aac(6')-Ib-cr	aph(3'')-Ib	aph(6)-Id	catA1	dfrA14	qnrB1	sul2	tet(A)	tet(B)									IncHI1B(CIT)	IncHI2A	IncHI2	TrfA		cfaC	csgD	fimC	flg	gadX	hlyE	ibeB	int	ompA	tia	ycbF
PBIO1937	F15	Surgery operating theatre	E. coli	BLA, GEN, SXT	5474	blaCTX-M-15	blaTEM-1C	aac(3)-IIa	aac(6')-Ib-cr	aadA16	catA2	dfrA27	qnrB6	sul1	sul2	tet(B)											IncFIB(Mar)	IncHI1B(CIT)				cfaC	csgD	fimC	flg	gadX	hlyE	ibeB	int	ompA	tia	ycbF
PBIO711	F8	Kitchen	E. coli	BLA, GEN, CIP, SXT	5474	blaCTX-M-15	blaOXA-1	blaTEM-1C	aac(3)-IIa	aac(6')-Ib-cr	aadA16	catA2	dfrA27	qnrB6	sul1	sul2	tet(B)										IncFIB(Mar)	IncHI1B(CIT)				cfaC	csgD	fimC	flg	gadX	hlyE	ibeB	int	ompA	tia	ycbF
PBIO1948	F15	Surgery operating theatre	E. coli	BLA, GEN, CIP, SXT	5474	blaCTX-M-15	blaOXA-1	blaTEM-1C	aac(3)-IIa	aac(6')-Ib-cr	aadA16	aph(3'')-Ib	aph(6)-Id	catA2	dfrA27	qnrB6	sul1	sul2	tet(B)								IncFIB(Mar)	IncHI1B(CIT)				cfaC	csgD	fimC	flg	gadX	hlyE	ibeB	int	ompA	tia	ycbF
PBIO713	F10	Gynecology	K. oxytoca	BLA, GEN, CIP, SXT	n.a.	blaCTX-M-15	blaOXA-1	blaPLA1a	blaTEM-1B	aac(3)-IIa	aac(6')-Ib-cr	aph(3'')-Ib	aph(6)-Id	catA1	dfrA14	qnrB1	sul2	tet(A)									IncFIB(pKPHS1)	IncHI2A	IncHI2	TrfA		chuX	entB	fepA	fimH	ibeB	int	trat	ompA
PBIO727	F16	Surgery operating theatre	K. oxytoca	BLA, CIP, SXT	n.a.	blaCTX-M-15	blaOXA-1	blaOXY-1-7	blaTEM-1B	aac(3)-IIa	aac(6')-Ib-cr	aph(3'')-Ib	aph(3')-Ia	aph(6)-Id	catA2	dfrA14	qnrB1	sul2	tet(D)								IncFII(p14)	IncR				entB	fepA	fyuA	int	irp2	ompA
PBIO703	F20	Surgery operating theatre	K. oxytoca	BLA, GEN, CIP, SXT	n.a.	blaCTX-M-15	blaOXA-1	blaPLA2a	blaTEM-1B	aac(3)-IIa	aac(6')-Ib-cr	aph(3'')-Ib	aph(6)-Id	catA2	dfrA14	qnrB1	sul2	tet(D)									IncFIA(HI1)	IncR				entB	fimC	fepA	int
PBIO708	F7	Restaurant	K. oxytoca	BLA, GEN, CIP, SXT	n.a.	blaCTX-M-15	blaOXA-1	blaPLA1a	blaTEM-1B	aac(3)-IIa	aac(6')-Ib-cr	aph(3'')-Ib	aph(6)-Id	catA1	dfrA14	qnrB1	sul2	tet(A)									IncFIB(pKPHS1)	IncHI2A	IncHI2	TrfA		chuX	entB	fepA	fimC	ibeB	int	ompA
PBIO712	F9	Gynecology	P. aeruginosa	BLA	179	blaOXA-396	blaPAO	aph(3')-Iib	catB7	crpP																						algA	aprA	chpA	clpV1	exoY	fimT	fle	flg	ftpA	hcp1	lasA	mtbH	motA	mucA	phz	pil	pscB	ptx
PBIO724	F18	Surgery operating theatre	P. aeruginosa	BLA	179	blaOXA-396	blaPAO	aph(3')-Iib	catB7	crpP																						algA	aprA	chpA	clpV1	exoY	fimT	fle	flg	ftpA	hcp1	lasA	mtbH	motA	mucA	phz	pil	pscB	ptx
Table S1: Results based on whole genome sequence analysis. Abbreviations: BLA: beta-lactams (incl. ampicillin, piperacillin, cefuroxime, cefpodoxime, cefotaxime, ceftazidime); GEN: gentamicin; CIP: ciprofloxacin/moxifloxacin; SXT: sulfamethoxazole-trimethoprim; TET: tetracycline; ST: sequence type; resistance, virulence and plasmid genes are based on the abricate (https://github.com/tseemann/abri…
[truncated: 15 more columns]
